# Supplementary material for: Dual-targeting and steric hindrance resolution in HER2 IHC: a novel approach to improve diagnostic sensitivity
Source: BMC Cancer. 2025 Jul 29;25:1231. doi: 10.1186/s12885-025-14553-7 (PMC12309212; doi:10.1186/s12885-025-14553-7)
Supplement: Supplementary file 2 — Supplementary Material 2. [file 12885_2025_14553_MOESM2_ESM.xlsx]

## Sheet: TMAs-1
No.	Location	Age	T	N	M	TNM staging	Stage	ER	PR	CerbB-2	Nby-Aby	Fish（Her2）	Ki-67（%）	Lymph node metastasis	Tumor sizes
A01	R	53	T2	N0	M0	T2N0M0	Ⅱ	—	—	—	+++	—	70	0/16	3*2*2
A03	R	50	T1c	N0	M0	T1cN0M0	Ⅰ	—	—	—	++	—	70	0/31	1.5*1.2
A05	L	51	T1c	N0	M0	T1cN0M0	Ⅰ	—	—	—	++	—	60	0/18	1.5*1.8
A07	R	59	T1c	N0	M0	T1cN0M0	Ⅰ	—	—	+	++	—	50	0/13	1.5*1.5*1.4
A09	R	75	T2	N0	M0	T2N0M0	Ⅱ	—	—	+	+++	—	80	0/15	2.5*2.0*1.8
A11	L	57	T2	N0	M0	T2N0M0	Ⅱ	—	—	—	+++	—	80	0/20	3.8*3
B01	L	47	T2	N2	M0	T2N2M0	Ⅲ	—	—	+	-	—	40	5/17	2.6*2.5*1.8
B03	L	91	T2	Nx	M0	T2NxM0	Ⅲ	—	—	—	+	—	50	None	2.2*2*1.5
B05	L	69	T2	N2	M0	T2N2M0	Ⅲ	—	—	+	+++	—	50	5/18	3*2*2
B07	R	51	T1c	N0	M0	T1cN0M0	Ⅰ	—	—	+	+++	—	40	0/14	1.1*1
B09	R	34	T3	N3	M0	T3N3M0	Ⅲ	—	—	—	+++	—	70	12/13	6*5*5
B11	L	62	T1c	N0	M0	T1cN0M0	Ⅰ	—	—	+	++	—	20	0/12	1.5*1.5*1
C01	L	74	T2	N0	M0	T2N0M0	Ⅱ	—	—	—	++	—	40	0/15	2.5*2.2
C03	L	65	T2	N0	M0	T2N0M0	Ⅱ	—	—	—	+++	—	30	0/20	3*3
C05	L	45	T2	N0	M0	T2N0M0	Ⅱ	—	—	—	++	—	80	0/13	2.5*2*1
C07	L	60	T2	N0	M0	T2N0M0	Ⅱ	—	—	—	-	—	70	0/35	2.5*2*2
C09	L	58	T2	N1	M0	T2N1M0	Ⅱ	—	—	—	+	—	60	1/16	3.5*2.5*1.5
C11	L	56	T2	N0	M0	T2N0M0	Ⅱ	—	—	—	+++	—	70	0/23	2.2*2
D01	L	85	T2	Nx	M0	T2NxM0	Ⅲ	—	—	—	+++	—	60	None	3.5*3*2
D03	R	68	T2	N0	M0	T2N0M0	Ⅱ	—	—	—	+++	—	40	0/13	2.5*2
D05	R	85	T2	Nx	M0	T2NxM0	Ⅲ	—	—	+	++	—	50	None	2.4*2*1.5
D07	L	43	T2	N0	M0	T2N0M0	Ⅱ	—	—	—	-	—	60	0/14	2.8*2*1.8
D09	R	48	T1c	N1	M0	T1cN1M0	Ⅱ	—	—	+	+++	—	80	1/2	1.5*1.5*1.2
D11	R	33	T2	N1	M0	T2N1M0	Ⅱ	—	—	—	+++	—	80	3/20	3*2.5*2.5
E01	R	49	T1c	N0	M0	T1cN0M0	Ⅰ	—	—	+	+++	—	60	0/1	1.5*1*1
E03	R	84	T2	Nx	M0	T2NxM0	Ⅲ	—	—	+	+++	—	15	None	3*2.5*2,2*1*0.5
E05	L	57	T2	N3	M0	T2N3M0	Ⅲ	—	—	—	+++	—	20	11/13	3.5*3*1
E07	L	32	T1c	N0	M0	T1cN0M0	Ⅰ	—	—	+	++	—	45	0/2	1.5*1.4*1
E09	R	61	T1c	N1	M0	T1cN1M0	Ⅱ	—	—	—	+	—	85	2/21	2*2*1
E11	L	36	T1c	Nx	M0	T1cNxM0	Ⅰ	—	—	—	-	—	60	None	1.2*1
F01	L	55	T2	N1	M0	T2N1M0	Ⅱ	—	—	+	++	—	75	1/12	2.5*2*1.5
F03	L	49	T1c	N0	M0	T1cN0M0	Ⅰ	—	—	+	++	—	45	0/3	1.8*1.5,1.3*1
F05	L	70	T2	N1	M0	T2N1M0	Ⅱ	—	—	—	-	—	7	1/12	3.5*1.5*1
F07	L	33	T2	N0	M0	T2N0M0	Ⅱ	—	—	+	+	—	80	0/11	4*3*2
F09	L	56	T1c	N0	M0	T1cN0M0	Ⅰ	—	—	+	+	—	70	0/7	1.5*1.5*1
F11	R	66	T2	N2	M0	T2N2M0	Ⅲ	—	—	—	+	—	90	7/12	4*2.5*2
G01	R	77	T1c	N0	M0	T1cN0M0	Ⅰ	—	—	—	-	—	60	0/3	1.5
G03	L	61	T1c	N0	M0	T1cN0M0	Ⅰ	—	—	+	-	—	30	0/9	1.7*1.5
G05	L	60	T3	N0	M0	T3N0M0	Ⅲ	—	—	+	++	—	60	0/17	6*6*4.7
G07	L	63	T2	N0	M0	T2N0M0	Ⅱ	—	—	—	+++	—	30	0/4	2.5*2.2*2
G09	R	32	T1c	N3	M0	T1cN3M0	Ⅲ	—	—	—	++	—	30	17/17	1.5*1.5*1,1.5*1*1
G11	L	58	T1c	N0	M0	T1cN0M0	Ⅰ	—	—	+	++	—	20	0/15	1.4
H01	R	68	T1c	N2	M0	T1cN2M0	Ⅲ	—	—	+	+++	—	30	4/16	1.3
H03	R	41	T2	N0	M0	T2N0M0	Ⅱ	—	—	+	++	—	60	0/2	2.5
H05	L	33	T3	N0	M0	T3N0M0	Ⅲ	—	—	+	+++	—	90	0/15	6.5*5.5*3
H07	L	61	T2	N0	M0	T2N0M0	Ⅱ	—	—	—	++	—	55	0/4	4
H09	L	47	T1b	N0	M0	T1bN0M0	Ⅰ	—	—	—	+++	—	50	0/6	1*1
H11	R	61	T1c	N0	M0	T1cN0M0	Ⅰ	—	—	—	-	—	75	0/6	1.5

## Sheet: TMAs-2
No.	Location	Age	T	N	M	TNM staging	Stage	ER	PR	CerbB-2	Nby-Aby	Fish（Her2）	Ki-67（%）	Lymph node metastasis	Tumor sizes
A01	R	73	T1c	N2	M0	T1cN2M0	Ⅲ	+	—	+++	++	None	30	4/16	2
A05	R	33	T2	Nx	M0	T2NxM0	Ⅱ	—	—	++	+++	—	80	None	4.5*4*3
A07	L	56	T1c	N0	M0	T1cN0M0	Ⅰ	—	Partial +	+	+++	+	80	0/14	1.5*1.5cm
A09	L	49	T1c	N1	M0	T1cN1M0	Ⅱ	90%+	2%+	+	+++	—	8	3/21	1.5
A11	L	50	T1c	N3	M0	T1cN3M0	Ⅲ	80%+	60%+	—	++	—	50	12/18	1.7*1.5*1.3cm
A13	R	66	T2	N0	M0	T2N0M0	Ⅱ	—	—	++	+	—	25	0/3	2.5
A15	L	54	T1c	N0	M0	T1cN0M0	Ⅰ	—	—	+	+++	+	40	0/19	2.0*2.0*1.7
B01	R	42	T1c	N0	M0	T1cN0M0	Ⅰ	90%+	70%+	++	+++	—	30	0/18	2.0*1.5*1.5cm
B05	R	63	T2	N0	M0	T2N0M0	Ⅱ	—	—	++	+++	—	20	0/16	5*1.8
B07	L	72	T1c	N0	M0	T1cN0M0	Ⅰ	90%+	80%+	—	+	—	15	0/11	1.5
B09	R	46	T2	N1	M0	T2N1M0	Ⅱ	70%+++	—	+	+++	—	30	1/21	2.5*1.5
B11	R	46	T1c	N0	M0	T1cN0M0	Ⅰ	80%+++	60%++	+	+++	—	20	0/12	1.5*1.5
B13	R	82	T3	Nx	M0	T3NxM0	Ⅲ	—	—	++	+	—	40	None	7*5*4
B15	L	64	T1c	N0	M0	T1cN0M0	Ⅰ	95%+	3%+	+	+	—	30	0/21	1.5*1.2*1.1cm
C01	L	47	T1c	N0	M0	T1cN0M0	Ⅰ	90%+	—	++	-	—	30	0/3	2*2*1
C03	R	61	T2	N1	M0	T2N1M0	Ⅱ	95%+	3%+	++	++	—	30	3/15	5*4.5*4.5
C05	L	65	T1c	N0	M0	T1cN0M0	Ⅰ	90%+	30%+	—	++	—	15	0/23	2*1.5*1
C07	L	44	T2	N0	M0	T2N0M0	Ⅱ	90%+	55%+	+	+++	—	20	0/16	2.2*1.5
C09	R	71	T1c	N1	M0	T1cN1M0	Ⅱ	90%+++	10%+	+	+	—	13	2/13	2*1.2
C11	L	56	T2	N1	M0	T2N1M0	Ⅱ	90%+++	30%+	—	-	None	15	3/17	2.6*1.8
C13	R	59	T1c	N3	M0	T1cN3M0	Ⅲ	—	—	++	++	None	45	15/19	2*1.5*1.5
C15	R	37	T1c	N0	M0	T1cN0M0	Ⅰ	60%+	50%+	+++	++	+	25	0/13	1.9*1.6*1.2
D01	R	32	T1c	N3	M0	T1cN3M0	Ⅲ	99%+	5%+	—	+++	—	45	15/32	1.5*1*0.8
D03	R	56	T1c	N1	M0	T1cN1M0	Ⅱ	99%+	5%+	+	-	—	7	1/11	1.5*1*1
D05	L	47	T2	N1	M0	T2N1M0	Ⅱ	95%+	65%+	+	+++	—	55	1/17	3*2.5*0.3
D07	L	60	T2	N0	M0	T2N0M0	Ⅱ	95%+	90%+	—	++	—	15	0/3	3.2*2.5
D09	L	45	T2	N0	M0	T2N0M0	Ⅱ	95%+	85%+	+	+	—	10	0/18	3*1.5*1,1.2,1.5*1
D11	L	60	T2	N3	M0	T2N3M0	Ⅲ	95%+	20%+	+	++	+	25	19/23	2.1*1.6*1.5
D13	R	76	T2	Nx	M0	T2NxM0	Ⅱ	99%+	99%+	—	+++	+	45	None	3*2.5*1.5
D15	L	68	T1c	N1	M0	T1cN1M0	Ⅱ	—	5%+	+	+	—	40	1/30	1.7*1.6*1.5
E01	L	50	T1c	N1	M0	T1cN1M0	Ⅱ	90%+	20%+	+	+	—	15	3/18	1.5*1.5*1.2
E03	L	31	T2	N3	M0	T2N3M0	Ⅲ	95%+	80%+	+	+++	—	25	13/25	4.8*3.5*2.5
E05	L	65	T1c	N0	M0	T1cN0M0	Ⅰ	—	—	+++	+++	None	60	0/16	2*1.5*1
E07	L	55	T2	N1	M0	T2N1M0	Ⅱ	95%+	90%+	+	+++	—	20	3/16	2.5*1.5*1.3
E09	L	83	T2	N0	M0	T2N0M0	Ⅱ	—	—	+++	+++	+	40	0/13	3.3*2
E11	L	47	T2	N0	M0	T2N0M0	Ⅱ	80%+	90%+	+	+++	—	20	0/3	2.4
E13	L	70	T2	N2	M0	T2N2M0	Ⅲ	90%+	2%+	+	+	—	5	8/20	2.9*2.5*2.0
E15	R	58	T2	N0	M0	T2N0M0	Ⅱ	90%+	15%+	++	+	—	40	0/16	3
F01	L	51	T2	N2	M0	T2N2M0	Ⅲ	50%+	15%+	+	+	—	30	8/19	3.5*2*1.5
F03	R	60	T1c	N2	M0	T1cN2M0	Ⅲ	95%+	5%+	++	+++	—	40	6/17	2
F05	R	70	T2	N3	M0	T2N3M0	Ⅲ	—	—	++	+++	—	25	25/27	3.5*2*2
F07	R	55	T2	N3	M0	T2N3M0	Ⅲ	45%+	15%+	+++	+++	+	40	18/25	2.4
F09	R	73	T1c	N0	M0	T1cN0M0	Ⅰ	—	—	+++	++	+	40	0/12	1.7*1.5*1
F11	L	58	T2	N2	M0	T2N2M0	Ⅲ	95%+	80%+	+	+	—	8	4/6	3
F13	R	45	T2	N0	M0	T2N0M0	Ⅱ	40%+	60%+	+++	+++	+	70	0/14	2.3
F15	R	67	T2	N1	M0	T2N1M0	Ⅱ	70%+	—	+++	+++	+	20	3/14	5*3.5*3.5
G01	L	56	T2	N2	M0	T2N2M0	Ⅲ	80%+	30%+	+	+++	—	30	8/23	2.5*1.6*1.5
G03	L	73	T2	N1	M0	T2N1M0	Ⅱ	1%+	—	+++	+++	+	40	1/5	3.5*2.6*2
G05	L	75	T2	N1	M0	T2N1M0	Ⅱ	95%+	10%+	—	+++	—	40	1/17	3*2.5*2
G07	L	48	T3	N2	M0	T3N2M0	Ⅲ	50%+	70%+	++	+	—	20	6/18	6*5*3.5
G09	L	47	T3b	N1	M0	T3bN1M0	Ⅱ	25%+	—	—	++	—	85	1/3	1
G11	L	49	T2	N2	M0	T2N2M0	Ⅲ	10%+	20%+	—	++	None	20	9/17	2.5*2*0.5,2*2*1
G13	R	58	T2	N0	M0	T2N0M0	Ⅱ	1%+	—	+	+	—	80	0/15	3.5*2.7
G15	L	54	T1c	N0	M0	T1cN0M0	Ⅰ	—	—	+++	+++	+	40	0/4	1.5*1*1,1.5*1.2*1
H01	L	46	T2	N2	M0	T2N2M0	Ⅲ	95%+	95%+	++	+++	—	50	9/14	2.5
