# Supplementary material for: Dual-targeting and steric hindrance resolution in HER2 IHC: a novel approach to improve diagnostic sensitivity
Source: BMC Cancer. 2025 Jul 29;25:1231. doi: 10.1186/s12885-025-14553-7 (PMC12309212; doi:10.1186/s12885-025-14553-7)
Supplement: Supplementary file 3 — Supplementary Material 3. [file 12885_2025_14553_MOESM3_ESM.zip]

Archive with 8 entries (8 files):
- AA07++.tif
- AB05+++.tif
- AD01+++.tif
- AG05++.tif
- BC13++.tif
- BF15+++.tif
- BG05+++.tif
- BG15+++.tif
